# Supplementary material for: Mung Bean Nuclease Treatment Increases Capture Specificity of Microdroplet-PCR Based Targeted DNA Enrichment
Source: PLoS One. 2014 Jul 24;9(7):e103491. doi: 10.1371/journal.pone.0103491 (PMC4110027; doi:10.1371/journal.pone.0103491)
Supplement: Table S1 — Primer sequences for microdroplet PCR and the length of resultant amplicons. (XLSX) [file pone.0103491.s001.xlsx]

## Sheet: Sheet1
Table S1. Primer sequences for microdroplet PCR and the length of resultant amplicons
Gene	Sense Primer Sequence	Antisense Primer Sequence	Amplicon Length (bp)
BRAF	ACCAGAGGTATCTCAAAGAA	CGGGTTTGTATCATTCACTT	598
BRAF	CCTTATCTAACCCAGGCTAA	TCAGGAGAGTAGCAACAAAA	410
BRAF	GTGTTCTTTGGTTCACCTTA	GATTTCAGGTGCTTTCTTGT	446
BRAF	ACCCAAAATTTCTAGGTGTG	CTATGATGTGGCATTGGTTT	477
BRAF	CTACAACTGGAGCCTTGTAT	GGTAAAAGCATTGCTCTAGG	285
BRAF	CAGTGGAAAAATAGCCTCAA	TAATGCTTGCTCTGATAGGA	206
BRAF	CAATGTAGGCCCAGATATTC	AGCCCTACTCAGGTTAAAAT	584
BRAF	GCAGCCAAAACCTTTAAAAC	TGACAACATTTTACCGACAG	348
BRAF	AATAACTGTGCACTCTCTTG	CTTGGAGTAACAATTGCCTT	598
BRAF	GACTAGTTAACCTGGAGGAA	TTTGGCTTGACTTGACTTTT	407
BRAF	CATTTGGCTGTGACTTCTAA	ACTTGCTCCTCCTTAATGTA	244
BRAF	AACCCCGTCTCTACTAAAAA	GTGTTATCGCTACTCTCTGA	527
BRAF	TCATCAGAGAGAAACCAGAA	ACTGCTAGGTTTTTAATGCT	468
BRAF	AAAGAAAGCGGTTCAAGTAG	TGCACAAGTTAGGTTTGTTT	207
BRAF	TAGACATCGTAGCTTCACAT	TCTATTATCTTGAACCCCCG	395
BRAF	TAGCATGGCTCTACTTTGAT	AGGCTTGTGTCTACATTTTT	585
BRAF	TTTCACGTCACATACAAACC	TCTCTTAAGGACAGTCAGTG	543
BRAF	AGAAACAGCAAAATGGTGAT	TGGACCAGAAAATTGGAAAT	597
BRAF	TTGTAGTGAGCTGAGATTGT	GCAGTTACTGTGATGTAGTT	555
BRAF	CCAAAATAAACACCAGCCA	CAATCCCCTCAGGCTC	425
BRAF	AAGCTAATTCTCTCTTCCCA	AAAATTTGAGGAACACTGGC	343
BRAF	CCAAAATAAACACCAGCCA	CCTCCCTTCCCCCTC	265
CBL	TCTCTCCCTCGCTCG	CCCACCCTGCAACAG	298
CBL	CTCCAAGTAATAGCCCTTCT	AGTCACAGACCTGCATAAT	328
CBL	TGGTGAATTTGGTGCATTT	ACTCGTAAGCTTTAGTTTTTCA	268
CBL	ATTTCACTTTATGCCTCCTC	AGCAGTAACCAGTTTAGTCA	231
CBL	CTGACCTGAATAGTCTGTGA	TATTGCAGAACCTTGGCTAT	276
CBL	ACCAGCATAATCTACTAAAGC	TTCCCAGACTCTAACAGATG	220
CBL	TGGCTTAAATAAAACCCAGG	TGTGTCCAGTGATATGGTTA	166
CBL	ACAAGTCTTCACTTTTTCTGT	CCAAGGTTATTACATAGCTGAA	260
CBL	CCTGGCTTTTGGGGTTA	AACTCACAATGGATTTTGCC	372
CBL	AAGTGTTCCCATGGTATTTG	ACACAGCAAAGAATCCAAAA	276
CBL	ACTGCAGTTTTTGGATTCTT	TGGCCCACACATATTTCTTA	501
CBL	GGCATTGAGAGTTAGGTTTG	AACAACTCCACTGTACAAAA	248
CBL	ACATGTATTTTGCTCTGTTCA	ACCCACATAAAGGTATAGGG	279
CBL	AACAGTTCTATTTCCAAAGATCA	ATCAAGCTATCTCAATTGCC	230
CBL	GTGCGTCAGAAGAAGATAAC	TTCAGGACAAACCCAAAGTA	256
CBL	AAATGAGGATTTCCCCAGA	AGGTGCCACTTGAGTAATAA	404
HRAS	TTGGGATGTTCAAGACAGT	GATCCCATCCCTCCTTTC	439
HRAS	ACTAAGACTCAGAACCAACA	AGCTCTCGCTTTCCAC	566
HRAS	ACCCGTTTGATCTGCTC	TGTCTCCTGCTTCCTCTA	507
HRAS	AGAGGAAGCAGGAGACA	CATCACTGGGTCATTAAGAG	505
HRAS	TCCCGGGAGACTTACAG	CAGCACTCACTGACCC	128
KRAS	GGGATGATTCAAAAGCTTCA	GTTGCCTGAAGAGAAACATA	592
KRAS	CCCTCTCAAGAGACAAAAAC	TGTGTTACTAATGACTGTGC	345
KRAS	GGCATTAGCAAAGACTCAAA	TTGAAGTAAAAGGTGCACTG	308
KRAS	GTATCAAAGAATGGTCCTGC	AAGGTACTGGTGGAGTATTT	261
KRAS	ATCTGCTTTCTGCCAAAAT	CTTACCAATGCAACAGACTT	212
MAP2K1	GTATTTCCGCGTCATCTG	TAGCGGTCTCAGTGGA	412
MAP2K1	GTTGAGAGAGAGAGAGGAAG	TGACAAACCAGATCGGAG	483
MAP2K1	GACAGTATTGACTTGTGCTC	AATCAGTCTTCCTTCTACCC	331
MAP2K1	TCTCTTTCTTCCACCTTTCT	ACAGTTAGACTTCCCAGATG	318
MAP2K1	TAACTGGTCTGGTATTCTCG	CTCATTGACTTCCCATCTTC	201
MAP2K1	AGGCAAATTTGTGATGATGA	GGCTTTTACACGAAAACAAA	264
MAP2K1	GTCAGTTCCCTCCTTTTCTA	GTACAAGAAGCTCAAGCAAT	200
MAP2K1	TTATCACTGTCTGTCTCTCC	CAGAAACCCCTGAAAGTAAG	296
MAP2K1	TATAAAGGGGAAAGCAGAGG	AATTCCAAGGTGAAGGAAAC	582
MAP2K1	TAAATTGCTGGTTACGTTCC	TATACGCTTCCAGAGAACAA	510
MAP2K1	AACAGCTCTTACCTTGTCTT	AAGGAGGCTGAATGTAAGAT	403
MAP2K1	AGTCCATCATTTTCTTTGTCC	AAGAGTAGAATCTTGGCACA	565
MAP2K1	AAGAGATCTGATGCTGAGG	TACACTCTCTGATGCTCATT	593
MAP2K2	TCAGGGATGTCCTCTCC	GAGGGTCTCCTCTGTTTTT	591
MAP2K2	GATGGCTTCTCTCATGGAT	CTGTCTTGTCTCCTCCAC	284
MAP2K2	GACAGAGGCTTCTCCTG	GAGAGGTTGTCCTGTTGATA	592
MAP2K2	CTGGGTTCGTCTTCATAAAA	ATCTCACCTCCATCTCTCT	523
MAP2K2	AGACCGGAAGTTGCAG	CATCATCCATTCCCAAAAGT	517
MAP2K2	AAAAATAAAGAGCAAGGGGAA	ATCATGCACCGAGGTAAG	565
MAP2K2	GAAATAGTTGGGAAAGCCTC	CTCGGTCAGGAGCTAAG	507
MAP2K2	CTATAACGTCTTCACTTGGC	ACTCACTCCTTGTGTGC	320
MAP2K2	TATCACTTGAATCTGGGAGG	TTGGTCTTGACCACTGTT	546
MAP2K2	CTAATCAGAATGCAGAGACC	TTCCTTCTACACCATGAACC	452
MAP2K2	CACTCCTCGCGAACC	CCTTTCCCCTCCGAAA	569
MAP2K2	ATGGACAGGGACGGT	CTACTGTGACTCCAGGC	213
MAP2K2	ACTGCTGACCACAGTC	CAGCTGCCATCCTCG	405
MAP2K2	CACTCCTCGCGAACC	CCTTCTTCGGGCCTC	408
NRAS	TAGACAATAACACCAGCACT	GCTTATAATTTGGATTGTGTCC	273
NRAS	AAACTCTTGCACAAATGCT	CCCAGCCTAATCTTGTTTTT	247
NRAS	CACAAAGATCATCCTTTCAGA	TTTAACCTTGGCAATAGCAT	312
NRAS	CAAGTGAGAGACAGGATCA	GATTACTGGTTTCCAACAGG	193
PTPN11	GTCGGTGGCGTAGAC	ACGAGGAGGGAACCG	572
PTPN11	TATTCCATGTGCTCAGTCTT	CTCAGGATCCTCTCTTTTCA	473
PTPN11	ATAAGAGCGAAACTCCATCT	TCAGAGAGTCATACACAGAC	536
PTPN11	GAAAGAACAACATGAACCCA	ATCACCCAAAGGTAACATCT	304
PTPN11	ACATGAGAGTGCTTGAAAAC	AAAAACACAAAAACTAGCCG	510
PTPN11	TCCACTTCTGGTTACCTTTA	ACAACTCACGTAAAAACAGT	524
PTPN11	GTGACTCTTTGACACGTAAT	AGAGGTGCTAGGAATCAAAA	204
PTPN11	GCTTACCTGGGCTTTAATTT	ATTCCTAAACATGGCCAATC	586
PTPN11	AAAACCTAACAGATGCGAAA	AACAGTTCCCAAAGTCTCTA	310
PTPN11	ATCCCTAGAGGTTTCAGTTG	AGTTAAAGAGCTAGGAGTGG	593
PTPN11	TAATGGCTTGGTTTTGAGTC	GCACTTTCCTTCCATAAACT	203
PTPN11	TACAGTATGGGGTGATTTGT	TCCGAAATCAAACAGTTGTC	508
PTPN11	ATAACCATTGTCCCTCACAT	TTTTAAACCACCATGACCAG	204
PTPN11	ATGTAAGCTTAAACAGCGTG	TGCTTGCCTGCTTAAAAATA	234
PTPN11	GGAGCCTGAGCAAGG	ACGAGGAGGGAACCG	204
RAF1	GTCTAGAAGGTCCTTAGCAG	TTGTTTTATAGGGAGGGGAC	380
RAF1	TCTAAGGGAAAGAAAACAGC	GCACTTTTGTCATATGGTGA	302
RAF1	GCATTCCTTTTGCCCTATAC	TGAAACCAGAGTCCTTAACA	200
RAF1	CACTTGTGATAGAAAGCCTC	CAGTGGCTTTACTTCTTAGC	216
RAF1	GGTTCCAATTTAGGGACAAA	ATGTGTTTGTTTTTGGGACT	382
RAF1	CACAGTCCACTAACTCTACA	ATTCAACTGATTGCACTGAC	202
RAF1	AACTTGACTTCACACCAAAG	CTTTGATGCCCTCATTATCA	244
RAF1	CAGGAGGTACTGTTGTCTAT	CTTCTGTTGGCTTATCCTTG	203
RAF1	AGGTGAGGCTTAATAGACAA	ATTTTGTTCTTGCACATCCT	238
RAF1	CACCCCATTAATTGACTGAC	AGTGCCAATCATGGAATTTT	235
RAF1	GTATCAAGTTCCACAGAAGC	CTGTAAGATTACTGCAAGCC	291
RAF1	CATCCCTATCTTCCTTGGAT	TTACACCTGTGTTCTTGTTG	219
RAF1	ATGCCAGAAAGAGAAGAGAT	GGCATGTGATAAATGGTAGC	220
RAF1	CAAGAGAATGTCCAAGCAAT	ACTGGTGCATTTATTTCTGT	383
RAF1	CTCCACAGGCAGATAAATAG	TGTATTGTGTTCTTGGGTTG	347
RAF1	TTACTGAACCCTAATTGGCA	CTTCTGTTGGCTTATCCTTG	221
RAF1	CTCCACAGGCAGATAAATAG	TTGTGTTTCTTACCAGGTTT	299
SHOC2	GCAAGTTTCTTGAAGGTAGA	CTTTTGCCTCCTTTTCTCTT	515
SHOC2	ACTCCATGCTGATTACTTCT	GAGCTCTTTAATCACCTCTG	411
SHOC2	TTGACAATACGATCAAACGG	CCTATACACCACTGAAGGAA	368
SHOC2	GCCTGACTCTCTTGATAACT	AACAGTGCTGAAAATGGAAT	379
SHOC2	TATGTTTCCCGTTGTTTGTG	TGCCAAGAAAAGGAAATGAA	424
SHOC2	GAGAGGCTCATCAGATTTTG	ATCTTGCAGACTCATTTCAA	235
SHOC2	CAGTCTCTGTCATTTGTCAC	AGCAATTCCTTTCCCTAGTA	347
SHOC2	TCTACCTTGGATGCTTCTTT	CAGGTCGGTAATTAGGATGA	554
SHOC2	AGATTTTAAGCCACACAATGA	AGGGAAACCAGATTGGATAG	446
SHOC2	AAATTGGAATCCTTGCCAAA	AGTACAGAGTCAAGCATTCA	525
SHOC2	AAAAGGAAATGTGTGTTCAGT	AGCAGAAACACATAATGCAA	450
SHOC2	ACTGGAGAACCTAGAAGAAC	AAAACAATTGGTAAGGGGAA	600
SOS1	GCAAAGGAAAACAAAGGAAG	GACAAAGCACTTCTCAACAT	561
SOS1	GTCGTTAGTGTTTGGAGTTC	TGATGTTTTCTCAAGCTCAC	447
SOS1	GTGCTCCCTTTTGTAAGTTT	CATATGGCAAAACTCCCTG	566
SOS1	AACTAAACTAGACAGCCGTT	CCAGCTAAGACTTTTCAAGG	272
SOS1	AGCCAAAGCAAGAATTATGA	TTTTGCTTGAATTGGGTTTC	388
SOS1	TGCACTTAGAATTTTTGCAC	ACAATTTAGATACCAGGGCT	485
SOS1	ACTTCATCCCTGAATACCTT	ATCAGCCTTACTGTTTACGA	453
SOS1	CTTAGGGTTTCGTGGTTCTA	TTTGTTTTGGCAACTGAGAT	600
SOS1	TTTCTGCTGGCATATTACAC	GACAAGACCTTTGATTCCTT	272
SOS1	ACTGAAAAGACAAATGAGACA	TAGTTATACTATCGCCACCC	389
SOS1	GCAAAACTCCGTCTCAAAA	ACAGACCTTTCTGTTGGTAT	349
SOS1	ACCCTATAAGGCAGAAATCA	GCAAAGATACATTCAGGTGT	413
SOS1	CACCGTGTTGGTACTTTTAT	ATTGTACTGTGCATTGTGAT	232
SOS1	TTTATTGTCACCCCTCTCC	GTGAAAACGTTTGTGGTTTT	304
SOS1	TGAAAAAGTGCTTGTGAAGT	AAAGTAATGGGTTATTGCTGT	591
SOS1	CAAGTGACCTCATTTTCTCA	ATGCTTGATGTAACAATGCT	436
SOS1	CATCTGCTCCTCTTTCTCTT	GACATTGGACAGTGTTGTAA	396
SOS1	AGCATGCTTGTATTCATTGG	TGTGCTTTTTAGAACACTGA	542
SOS1	GATCCCTGAATTTACACCAC	TCAGATTTGTCATTTTGGCT	219
SOS1	AGAAACACACTAATGTGCAG	TGATCGTTTCCTTAGTCAGT	339
SOS1	CTTTGAAACCTTCGCCTATT	TCGTGCCCCATAATTAAATC	286
SOS1	ACACAACTAATAAGCAGCAG	TTAATGTGTTTTCCCCCAAA	540
SOS1	CATGCAAATTTCACAACACA	GCTGGCAATATATCCAAGAA	408
SOS1	TACTGGAGATATTCCCCAAC	AAGTGTAAGTTAAGGTGCAAA	379
SOS1	TAAAAGGCAAGAAGGCAGTA	ATACCACATGTGAAAAGCTC	279
SOS1	ACATTACAACCAACACACAA	TAATGGAGACAGGGTTTCAC	389
SOS1	CTCTCAGGGGTTGGATTAT	GTACCTGTGTCGGGTG	536
SOS1	GAGACCGGGAAGAAAGAC	CTGGTACCTGTGTCGG	402
