# Supplementary material for: Mung Bean Nuclease Treatment Increases Capture Specificity of Microdroplet-PCR Based Targeted DNA Enrichment
Source: PLoS One. 2014 Jul 24;9(7):e103491. doi: 10.1371/journal.pone.0103491 (PMC4110027; doi:10.1371/journal.pone.0103491)
Supplement: Table S2 — Hg19 genomic coordinates of regions of interest for calculation of on-target efficiency. (XLSX) [file pone.0103491.s002.xlsx]

## Sheet: Sheet1
Table S2. Hg19 genomic coordinates of regions of interest for calculation of on-target efficiency
Chromosome	Start	End
chr1	115251089	115251319
chr1	115252174	115252381
chr1	115256401	115256671
chr1	115258644	115258797
chr2	39212543	39213571
chr2	39214558	39214789
chr2	39216389	39216736
chr2	39222260	39222704
chr2	39223999	39224657
chr2	39233472	39233703
chr2	39234084	39234431
chr2	39237647	39237956
chr2	39239203	39239575
chr2	39240564	39240755
chr2	39240924	39241188
chr2	39241808	39242357
chr2	39249497	39250551
chr2	39251106	39251284
chr2	39262264	39262695
chr2	39277932	39278431
chr2	39281722	39282089
chr2	39283747	39284084
chr2	39285802	39286040
chr2	39294730	39295078
chr2	39347251	39347754
chr3	12625905	12626244
chr3	12626500	12626761
chr3	12627148	12627307
chr3	12629030	12629205
chr3	12632254	12632595
chr3	12633148	12633309
chr3	12641155	12641358
chr3	12641627	12641988
chr3	12645608	12645802
chr3	12647579	12647829
chr3	12650247	12650425
chr3	12650721	12650900
chr3	12653281	12653623
chr3	12659984	12660290
chr7	140433557	140434701
chr7	140439448	140439884
chr7	140449046	140449290
chr7	140453068	140453233
chr7	140453507	140454050
chr7	140476658	140476965
chr7	140477322	140477879
chr7	140481144	140481510
chr7	140482779	140482982
chr7	140486943	140487429
chr7	140493953	140494380
chr7	140500130	140500296
chr7	140501155	140501509
chr7	140507321	140507865
chr7	140508688	140509190
chr7	140534393	140534949
chr7	140549569	140550101
chr7	140624317	140624706
chr10	112723710	112724957
chr10	112745292	112745675
chr10	112760137	112760331
chr10	112764263	112764569
chr10	112767276	112767789
chr10	112768951	112769600
chr10	112771278	112771951
chr11	532358	532759
chr11	533090	533619
chr11	533612	534083
chr11	534102	534569
chr11	119077078	119077345
chr11	119103142	119103430
chr11	119142394	119142620
chr11	119144562	119144752
chr11	119145524	119145759
chr11	119146685	119146863
chr11	119148449	119148574
chr11	119148815	119149031
chr11	119149112	119149446
chr11	119155600	119155835
chr11	119155848	119156308
chr11	119158469	119158676
chr11	119167533	119167770
chr11	119168069	119168255
chr11	119169049	119169264
chr11	119170173	119170537
chr12	25362395	25362946
chr12	25368348	25368520
chr12	25378426	25378730
chr12	25380111	25380378
chr12	25398176	25398396
chr12	112856512	112857053
chr12	112883781	112884213
chr12	112887890	112888385
chr12	112890959	112891222
chr12	112892314	112892783
chr12	112893399	112893882
chr12	112910723	112910886
chr12	112915330	112915875
chr12	112919760	112920029
chr12	112923955	112924507
chr12	112926193	112926355
chr12	112926604	112927071
chr12	112939927	112940090
chr12	112942456	112942649
chr15	66679124	66679841
chr15	66727350	66727640
chr15	66729080	66729357
chr15	66735611	66735771
chr15	66736901	66737124
chr15	66774076	66774235
chr15	66777323	66777578
chr15	66779103	66779644
chr15	66781158	66781627
chr15	66782044	66782406
chr15	66782559	66783427
chr19	4090255	4090737
chr19	4094282	4094528
chr19	4095116	4095670
chr19	4096868	4097351
chr19	4099075	4099666
chr19	4100696	4101322
chr19	4102176	4102458
chr19	4110233	4110740
chr19	4117335	4117746
chr19	4123701	4124238

## Sheet: Sheet2
Gene	Exon	Het/Hom	Sanger calls	hg19 call			notes
BRAF	16	het	c.1929A>G;p.Gly643Gly	chr7	140449150		within ROI (exon +/-10)
BRAF	16	het	c.1992+16G>C	chr7	140449071		not in ROI (exon +/-10)
CBL	14	het	c.2251+126G>A	chr11	119168317		not in ROI (exon +/-10)
CBL	14	het	c.2251+179G>A	chr11	119168370		not in ROI (exon +/-10)
CBL	14	het	c.2251+50G>C	chr11	119168241		not in ROI (exon +/-10)
CBL	16	het	c.2592C>T	chr11	119170362		within ROI (exon +/-10)
CBL	5	het	c.869+44_869+45 insT	chr11	119145707	119145708	not in ROI (exon +/-10)
CBL	5	het	c.869+44_869+45dupT	chr11	119145706	119145707	not in ROI (exon +/-10)
CBL	5	het	c.869+4A>G	chr11	119145667		within ROI (exon +/-10)
HRAS	5	het	c.451-168T>G	chr11	532923		not in ROI (exon +/-10)
HRAS	1	het	c.81T>C	chr11	534242		within ROI (exon +/-10)
KRAS	3	het	c.290+97A>C	chr12	25380071		not in ROI (exon +/-10)
KRAS	5B	hom	c.483G>A;p.Arg161Arg	chr12	25368462		within ROI (exon +/-10). Exon 5B of KRAS. Capture failed. Identified by complementary Sanger sequencing.
KRAS	5	het	c.519T>C;p.Asp173Asp	chr12	25362777		within ROI (exon +/-10)
MAP2K1	9	het	c.1023--2196G>C	chr15	66781837		not in ROI (exon +/-10)
MAP2K1	5	het	c.568+78delG	chr15	66737123		not in ROI (exon +/-10)
MAP2K2	1	het	c.1-243C>T	chr19	4124115		not in ROI (exon +/-10)
MAP2K2	2	het	c.192C>T	chr19	4117528		within ROI (exon +/-10)
MAP2K2	3	het	c.405G>C;p.Gly135Gly	chr19	4110552		within ROI (exon +/-10)
MAP2K2	3	het	c.450+15G>T	chr19	4110492		not in ROI (exon +/-10)
MAP2K2	4	het	c.528+20A>G	chr19	4102354		not in ROI (exon +/-10)
MAP2K2	7	het	c.919+12A>G	chr19	4099187		not in ROI (exon +/-10)
MAP2K2	1	het	c.92+168 A>G	chr19	4123613		not in ROI (exon +/-10)
MAP2K2	1	hom	c.92+212_92+214delGGG	chr19	4,123,567-4,123,569		not in ROI (exon +/-10)
MAP2K2	2	hom	c.93-78A>G	chr19	4117705		not in ROI (exon +/-10)
NRAS	3	hom	c.112-70C>T	chr1	115256669		not in ROI (exon +/-10)
PTPN11	14	het	c.1600-95C>T	chr12	112939853		not in ROI (exon +/-10)
RAF1	14	het	c.1536+78_1536+79dupA	chr3	12,627,101-12,627,101		not in ROI (exon +/-10)
RAF1	16	het	c.1669-36C>T	chr3	12626516		not in ROI (exon +/-10)
RAF1	1	het	c.1-71G>A	chr3	12660291		not in ROI (exon +/-10)
RAF1	16	hom	c.1755A>G;p.Val585Val	chr3	12626394		within ROI (exon +/-10)
RAF1	4	hom	c.424-60A>T	chr3	12650482		not in ROI (exon +/-10)
RAF1	7	het	c.681-212A>G	chr3	12646000		not in ROI (exon +/-10)
RAF1	9	hom	c.990+133T>C	chr3	12641518		not in ROI (exon +/-10)
SHOC2	5		c.1161+42T>C	chr10	112764594		not in ROI (exon +/-10)
SHOC2	4	hom	c.972+241A>G	chr10	112760544		not in ROI (exon +/-10)
SOS1	9		c.1202-101_1202-102dupGTG	chr2	39251375	39251376	not in ROI (exon +/-10)
SOS1	2		c.195A>C;p.Arg65Arg	chr2	39294787		within ROI (exon +/-10)
SOS1	14		c.2168-83C>G	chr2	39239572		not in ROI (exon +/-10)
SOS1	17		c.2674-22C>G	chr2	39233692		not in ROI (exon +/-10)
SOS1	18		c.2964+43C>A	chr2	39224351		not in ROI (exon +/-10)
SOS1	21		c.3347-243delT	chr2	39216698		not in ROI (exon +/-10)
SOS1	22		c.3392-89T>G	chr2	39214821		not in ROI (exon +/-10)
SOS1	3		c.345+52C>G	chr2	39285762		not in ROI (exon +/-10)
SOS1	5		c.511-115T>C	chr2	39282079		not in ROI (exon +/-10)
SOS1	6		c.721-52_721-55delGTTT	chr2	39278480	39278483	not in ROI (exon +/-10)
