# Supplementary material for: Mung Bean Nuclease Treatment Increases Capture Specificity of Microdroplet-PCR Based Targeted DNA Enrichment
Source: PLoS One. 2014 Jul 24;9(7):e103491. doi: 10.1371/journal.pone.0103491 (PMC4110027; doi:10.1371/journal.pone.0103491)
Supplement: Table S3 — Hg19 genomic coordinates of exons with flanking splicing sites of genes associated with Noonan spectrum disorders. (XLSX) [file pone.0103491.s003.xlsx]

## Sheet: Sheet1
Table S3. Hg19 genomic coordinates of exons with flanking splicing sites of genes associated with Noonan spectrum disorders
Chromosome	Start	End
chr1	115251145	115251285
chr1	115252179	115252359
chr1	115256410	115256609
chr1	115258660	115258791
chr2	39212954	39213466
chr2	39214603	39214742
chr2	39216400	39216465
chr2	39222253	39222538
chr2	39224052	39224189
chr2	39224383	39224576
chr2	39233542	39233680
chr2	39234161	39234344
chr2	39237714	39237854
chr2	39239256	39239499
chr2	39240590	39240714
chr2	39240997	39241140
chr2	39241895	39241997
chr2	39249700	39250376
chr2	39251140	39251288
chr2	39262342	39262461
chr2	39262520	39262651
chr2	39278274	39278438
chr2	39281744	39281974
chr2	39283832	39284017
chr2	39285803	39285955
chr2	39294758	39294904
chr2	39347466	39347573
chr3	12626002	12626166
chr3	12626335	12626490
chr3	12626610	12626762
chr3	12627169	12627308
chr3	12629079	12629146
chr3	12632286	12632483
chr3	12633196	12633301
chr3	12641179	12641317
chr3	12641640	12641788
chr3	12641876	12641924
chr3	12645624	12645798
chr3	12647689	12647808
chr3	12650254	12650432
chr3	12650721	12650844
chr3	12653438	12653571
chr3	12660003	12660230
chr7	140434386	140434580
chr7	140439601	140439756
chr7	140449076	140449228
chr7	140453064	140453203
chr7	140453976	140454043
chr7	140476701	140476898
chr7	140477780	140477885
chr7	140481365	140481503
chr7	140482810	140482967
chr7	140487337	140487394
chr7	140494097	140494277
chr7	140500151	140500291
chr7	140501201	140501370
chr7	140507749	140507872
chr7	140508681	140508805
chr7	140534398	140534682
chr7	140549900	140550022
chr7	140624355	140624513
chr10	112724106	112724829
chr10	112745375	112745533
chr10	112760162	112760313
chr10	112764353	112764562
chr10	112767278	112767421
chr10	112768995	112769153
chr10	112769460	112769598
chr10	112771357	112771586
chr11	532625	532765
chr11	533285	533368
chr11	533442	533622
chr11	533755	533954
chr11	534201	534332
chr11	119077117	119077332
chr11	119103147	119103415
chr11	119142434	119142601
chr11	119144567	119144744
chr11	119145531	119145673
chr11	119146696	119146854
chr11	119148456	119148564
chr11	119148865	119149017
chr11	119149209	119149433
chr11	119155668	119155820
chr11	119155888	119156286
chr11	119158551	119158666
chr11	119167617	119167754
chr11	119168083	119168201
chr11	119169057	119169260
chr11	119170194	119170501
chr12	25362718	25362855
chr12	25368364	25368504
chr12	25378537	25378717
chr12	25380157	25380356
chr12	25398197	25398328
chr12	112856905	112856939
chr12	112884069	112884212
chr12	112888111	112888326
chr12	112890988	112891201
chr12	112892357	112892494
chr12	112893743	112893877
chr12	112910737	112910854
chr12	112915444	112915544
chr12	112915650	112915829
chr12	112919867	112920019
chr12	112924268	112924447
chr12	112926236	112926324
chr12	112926817	112926989
chr12	112939937	112940070
chr12	112942488	112942578
chr15	66679675	66679775
chr15	66727354	66727585
chr15	66729073	66729240
chr15	66735607	66735705
chr15	66736983	66737055
chr15	66774082	66774227
chr15	66777317	66777539
chr15	66779555	66779640
chr15	66781542	66781624
chr15	66782045	66782111
chr15	66782829	66782963
chr19	4090585	4090716
chr19	4094440	4094506
chr19	4095375	4095457
chr19	4097266	4097351
chr19	4099188	4099422
chr19	4101006	4101151
chr19	4101216	4101288
chr19	4102363	4102461
chr19	4110496	4110663
chr19	4117406	4117637
chr19	4123770	4123882
